# Supplementary material for: Spinosaurus is not an aquatic dinosaur
Source: eLife. 2022 Nov 30;11:e80092. doi: 10.7554/eLife.80092 (PMC9711522; doi:10.7554/eLife.80092)
Supplement: Source data 1. [file elife-80092-data1.zip]

Archive with 1 entries (1 files):
- Suppl_Info2DataMatrixSpinosauroidea.nex
