# Supplementary material for: Spinosaurus is not an aquatic dinosaur
Source: eLife. 2022 Nov 30;11:e80092. doi: 10.7554/eLife.80092 (PMC9711522; doi:10.7554/eLife.80092)
Supplement: Source data 1. [file elife-80092-data1.zip › Suppl_Info2DataMatrixSpinosauroidea.nex]

#NEXUS
[written Tue May 03 21:47:22 CEST 2022 by Mesquite  version 3.61 (build 927) at MrGoodbytes/192.168.1.12]

BEGIN TAXA;
	TITLE Taxa;
	DIMENSIONS NTAX=14;
	TAXLABELS
		Ceratosaurus Allosaurus Eustreptospondylus Torvosaurus Afrovenator Dubreuillosaurus Baryonyx Suchomimus Ichthyovenator Camarillasaurus Vallibonavenatrix Irritator Spinosaurus Ceratosuchops 
	;

END;


BEGIN CHARACTERS;
	TITLE  Character_Matrix;
	DIMENSIONS  NCHAR=120;
	FORMAT DATATYPE = STANDARD RESPECTCASE GAP = - MISSING = ? SYMBOLS = "  0 1 2 3";
	CHARSTATELABELS 
		1 'Snout (preorbital region of skull), length relative to antorbital fenestra length' /  less_than_3_times more_than_3_times,
		2 'Jaws (premaxillae and dentary), anterior end, form' /  convergent 'expanded into a premaxillary/dentary rosette',
		3 'Premaxilla, form of premaxilla-nasal suture' /  'V-shaped' 'W-shaped',
		4 'Premaxilla, external nares, proportions and position' /  ' shorter than premaxilla ventral to nares, angle between anterior and alveolar margins > 75�' 'longer than body ventral to nares, angle < 70�, external naris overlaps some of the premaxillary body ' 'external naris entirely posterior to premaxillary body (2)',
		5 'Premaxillae, inter-premaxillary suture at maturity, form' /  open fused,
		6 'Premaxilla-maxilla articulation, form' /  scarf_or_butt_joint interlocking,
		7 'Premaxilla-maxilla suture, lateral surface, subnarial foramen, shape' /  foramen dorsoventrally_directed_channel,
		8 'Premaxilla, ventral margin, shape in lateral view' /  straight_to_convex concave,
		9 'Premaxilla, lateral and dorsal surface, extensive pitting of neurovascular foramina: ' /  absent present,
		10 'Maxilla, anterior ramus, length relative to maximum depth' /  70_percent 100_percent_or_more,
		11 'Maxilla, contribution to the narial fossa' /  absent present,
		12 'Maxilla, antorbital fossa, width of ventral margin relative to depth of posterior ramus of maxilla' /  more_than_30_percent less_than_30_percent,
		13 'Maxilla, antorbital fossa, anterior margin' /  rounded squared,
		14 'Maxilla, subcircular depression in the anterior corner of the antorbital fossa' /  absent present,
		15 'Maxilla, anteromedial process, shape' /  fluted_prong plate,
		16 'Maxilla, anteromedial process, anterior extension' /  as_far_as_the_anterior_margin_of_the_maxilla far_anterior_to_the_anterior_margin_of_the_maxilla,
		17 'Maxilla, antorbital fossa, size relative to orbit' /  larger smaller,
		18 'Maxilla, anteroventral margin, curvature' /  not_curved 'dorso-medially curved',
		19 'Nasal, posterior process, overlap of frontal in articulation' /  absent_or_limited extensive,
		20 'Jugal, posterior ramus, depth relative to orbital ramus' /  less more,
		21 'Lacrimal, anterior and ventral rami, angle of divergence' /  75�_to_90� 30�_to_45�,
		22 'Lacrimal foramen, position relative to ventral process' /  near_the_base at_midheight,
		23 'Lacrimal. anterior ramus, length relative to ventral ramus' /  more_than_65_percent less_than_65_percent,
		24 'Postorbital, ventral process, cross section of distal half' /  subcircular 'U-shaped',
		25 'Postorbital, supraorbital shelf (boss) formed mostly by palpebral' /  absent present,
		26 'Frontal, postorbital facet, anterior depth' /  'less than 2/5 facet length' 'more than 2/5 facet length',
		27 'Frontal, shape of the lateral margin in dorsal view' /  describes_a_smooth_transition_between_the_anterior_half_and_the_postorbital_process an_abrupt_transition_between_the_anterior_half_and_the_postorbital_process_,
		28 'Prefrontal, boss-like process' /  absent present,
		29 'Parietal, length relative to the frontal' /  ' less than 3/4 ' ' subequal or more than 3/4',
		30 'Quadrate, articular head, shape' /  oval subquadrate,
		31 'Quadrate, foramen, size' /  foramen broad_fenestra,
		32 'Quadrate, medial foramina adjacent to condyles' /  absent present,
		33 'Quadrate, foramen margin, placement' /  'at mid-height or dorsal ' 'ventral, close to mandibular condyles',
		34 'Basisphenoid, width of the interbasipterygoidal web:' /  'thin (40 percent of occipital condyle width or less)' 'thick (more than 40 percent occipital condyle width)',
		35 'Basisphenoid, basipterygoid process, exposure of the ventral surface in lateral view' /  thick reduced,
		36 ' Basisphenoid, basipterygoid process, shape of lateral margin in ventral view' /  flat_or_slightly_concave convex,
		37 'Basioccipital, position of subcondylar recess: ' /  'dorsoventrally tall (recess reaches the occipital condyle neck)' 'ventrally restricted (surface directly below condyle convex)',
		38 'Basioccipital, width of subcondylar recess relative to occipital condyle width' /  'narrow, 0.5 times or less' 'wide, greater than 0.5 times',
		39 'Basioccipital, thick crests bordering subcondylar recess laterally' /  present absent,
		40 'Basioccipital, contribution to foramen magnum' /  'large, exoccipitals widely separated ' 'reduced, exoccipitals closely placed',
		41 'Basioccipital, proportions relative to basisphenoid (measured along midline ventral to occipital condyle to interbasipterygoidal web), in posterior view' /  shorter longer,
		42 'Otoccipitals, angle of projection of paroccipital proccesses' /  posterolaterally 'laterally (subhorizontal)',
		43 'Splenial foramen, size' /  small large,
		44 ' Dentary, shape of anterior end in lateral view' /  blunt_and_unexpanded 'dorsoventrally expanded, rounded and slightly upturned' 'squared-off in lateral view via anteroventral process',
		45 'Premaxilla and anterior dentary, interdental septa spacing' /  regular 'alternate (alveoli result paired)',
		46 'Teeth, curvature' /  'present, marked' reduced_or_absent,
		47 'Teeth, maxillary and dentary, serrations' /  present absent,
		48 'Teeth, midcrown cross section' /  elliptical circular,
		49 'Teeth, crown striations (flutes / apicobasal ridges)' /  absent present,
		50 'Teeth, enamel ornamentation:' /  absent present,
		51 'Teeth, enamel ornamentation, type: ' /  extending_as_bands_across_labial_and_lingual_tooth_surfaces _pronounced_marginal_enamel_wrinkles pronounced_deeply_veined_texture_,
		52 'Teeth, distal root shape' /  broad strongly_tapered,
		53 'Premaxilla, tooth count:' /  3_to_5 6_to_7,
		54 'Premaxillary tooth 1, size' /  slightly_smaller_than_cronws_2_and_3 much_smaller_than_crowns_2_and_3,
		55 'Premaxilla, diastemata within the premaxillary rosette' /  narrow broad,
		56 'Maxillary teeth, mid-tooth spacing' /  adjacent 'with intervening space/diastemata',
		57 'Dentary, tooth count' /  15_or_less '16-30',
		58 'Dentary teeth, spacing' /  adjacent with_intervening_space,
		59 Paradental_laminae /  present absent,
		60 'Cervical vertebrae, middle, shape of anterior pleurocoel' /  round 'antero-posteriorly elongate',
		61 'Cervical vertebrae, posteriormost, ventral keel' /  developed_as_a_weak_ridge 'pronounced, around 1/3 the height of centrum and inset from lateral surfaces',
		62 'Cervical vertebrae, prezygapophyseal facets, elongation related  to width' /  as_long_as_wide longer_than_wide wider_than_longer,
		63 'Cervical vertebrae, middle and posterior centra width relative to centra height' /  'taller than wide or as tall as wide (round)' wider_than_tall,
		64 'Cervical vertebrae, anterior post-axial neural spines in lateral view' /  longer_than_tall taller_than_long_,
		65 'Dorsal vertebrae, anterior centra, depth of ventral keel relative to total centrum height' /  'less than 1/4' 'blade-shaped, more than 1/4',
		66 'Dorsal vertebrae, anterior centra, ventral processes anterior to the keel (hypapophysis)' /  poorly_developed strongly_developed,
		67 'Dorsal vertebrae, middle,  centra length relative to height' /  less_than_1.4_times_centrum_height 'equal or greater than 1,4 times centrum height',
		68 'Dorsal vertebrae, anterior parapophyses, size relative to anterior facet of centrum' /  less_than_half more_than_half,
		69 'Dorsal vertebrae, anterior centra, pneumatic foramen, size relative to parapophysis' /  larger_or_equal smaller,
		70 'Dorsal vertebrae, anterior, prezygapophyseal facets, elongation related to width' /  as_long_as_wide longer_than_wide wider_than_longer,
		71 'Dorsal vertebrae, mid-posterior, excavated prezygo-para-diapophyseal fossa (prpadf) delimited by ppdl' /  absent present,
		72 'Dorsal vertebrae, mid-posterior centra, pneumatic foramina' /  absent present,
		73 'Dorsal vertebrae, height of neural spines relative to centrum height' /  'low, shorter than 1.3 times' 'moderate, 1,4-1.8 times' 'tall, greater than 2.0 times',
		74 'Dorsal vertebrae, posterior neural spines, basal webbing' /  absent present,
		75 'Dorsal vertebrae, posterior neural spines, accessory centrodiapophyseal lamina' /  absent present,
		76 'Dorsal vertebrae, posterior, neural spine antero-posterior length at base relative to centrum length' /  subequal shorter,
		77 'Dorsal vertebrae, middle-posterior parapophyses, development' /  'distinct and well-developed' ' small, knob-like',
		78 'Dorsal vertebrae, accessory centrodiapophyseal lamina' /  absent present,
		79 'Sacrum, centrum pneumaticity' /  absent present,
		80 'Sacrum, centrum pneumaticity type' /  fossae pneumatic_foramina,
		81 'Sacrum, neural spines with distal expansion contacting adjacent spines' /  absent present,
		82 'Caudal vertebrae, anterior, morphology of ventral surface' /  flat groove ridge,
		83 'Caudal vertebrae, anterior, well-marked spino-diapophyseal lamina' /  absent_or_very_faint_at_base_of_spine present,
		84 'Caudal vertebrae, anterior neural arches, ventral rib laminae (centro-costal laminae, ?acpl? and ?pcpl?) ' /  absent present,
		85 'Caudal vertebrae, anterior neural arches, anterolateral surface, deep triangular prezygocostal fossa delimited by two laminae' /  absent present,
		86 'Caudal vertebrae, anterior neural arches, hyposphene' /  absent present,
		87 'Caudal  vertebrae,  CFL and ilio-ischiocaudalis correlates' /  transition_point_beyond_Ca_20 'transition point at around Ca 15-19',
		88 'Caudal vertebrae, middle, height of neural spines relative to centrum height' /  'low, 1.3 times or shorter' 'moderate, 1.4-1.8' 'tall, 2.0-4.0' 'extremely elongated, greater than 4.0 times',
		89 'Caudal vertebrae, distal, height of neural spines relative to centrum height' /  'low, 1.3 times or shorter' 'moderate, 1.4-1.8' 'tall, 2.0-4.0' 'extremely elongated, greater than 4.0 times',
		90 'Caudal vertebrae, middle, morphology of neural spines' /  'rod-like and posteriorly inclined' 'subrectangular and sheet-like' 'rod-like and vertical',
		91 'Caudal vertebrae, middle, centrum elongation relative to centrum height' /  'elongated, greater than 1.6 times' 'not elongated, 1.6 times or shorter',
		92 'Caudal vertebrae, middle and posterior, prezygapophyses elongation relative to anterior rim of centrum:' /  'elongated, extending beyond anterior rim' 'shortened, barely reaching the anterior rim',
		93 'Chevrons, anterior and posterior longitudinal groove' /  absent present,
		94 'Chevrons, anterior and posterior longitudinal groove widened into a fossa' /  no yes,
		95 'Chevrons, posterior elongation compared with anterior and middle ones' /  shorter as_elongated,
		96 'Chevrons, anterior process' /  absent present,
		97 'Coracoid ,posterior process, shape' /  low_and_rounded crescentic,
		98 'Appendicular bones, marrow cavity' /  present reduced_to_barely_present,
		99 'Humerus, deltopectoral crest, length relative to humeral length' /  less_than_45_percent more_than_45_percent,
		100 'Humerus, deltopectoral crest, orientation of apex' /  anterior lateral,
		101 'Humerus, trochanters, size' /  low_and_rounded hypertrophied_and_pointy,
		102 'Humerus, internal tuberosity, size' /  low_and_rounded hypertrophied,
		103 'Radius (forearm), length relative to humeral length' /  more_than_50_percent less_than_50_percent,
		104 'Radius, external tuberosity and ulnar internal tuberosity, size' /  low_and_rounded hypertrophied,
		105 'Manual digit I?ungual, length relative to the depth of proximal end' /  2.5_times 3_times,
		106 'Ilium, ventrolateral development of supraacetabular crest' /  large_or_pendant_hood reduced_shelf,
		107 'Ilium, lateral vertical crest dorsal to the acetabulum' /  absent present,
		108 'Ilium, shape of posterior margin of postacetabular process' /  convex_ concave straight with_prominent_posterodorsal_process_but_lacking_posteroventral_process,
		109 'Ilium, orientation of pubic peduncle' /  mostly_ventral mostly_anterior_or_kinked_double_facet_with_anterior_and_ventral_components,
		110 'Ilium, pubic peduncle length to width ratio' /  smaller_than_1 '1.3-1.75' greater_than_2,
		111 'Ilium, brevis fossa, lateral and medial margins, orientation in ventral view and development of fossa' /  ' subparallel, narrow fossa' 'posteriorly diverging, expanded fossa ',
		112 'Puboischiadic plate, morphology and foramina/notches' /  'fully closed along midline, 3 fenestrae' 'open along midline, 1 fenestra (obturator foramen of pubis) and 1-2 notches' 'open along midline, 0 fenestrae, 1-2 notches',
		113 'Pubis, pubic foot, size' /  moderate_to_large reduced_to_a_small_flange,
		114 'Pubis, length relative to ischium' /  longer subequal_or_shorter,
		115 'Ischium, distal half, cross sectionion' /  ' laminar, strongly mediolaterally compressed' ' robust, rod-like ',
		116 'Femur, fourth trochanther position of distalmost end' /  proximalmost_third almost_at_the_helf_of_the_femur,
		117 'Femur, oblique ligament groove on posterior surface of head' /  'shallow, groove bounding lip does not extend past posterior surface of head' 'deep, bound medially by well-developed posterior lip',
		118 'Tibia and/or femur, length compared to posterior dorsal centra length' /  more_than_5_times less_than_5_times,
		119 'Tibia, proximal diaphysis, length-width ratio' /  smaller_than_2 2_or_greater,
		120 'Pedal ungual phalanges, ventral side' /  concave flatenned ; 
	MATRIX
	Ceratosaurus        0010000000000000000000000000000000000??0000(0 1)0000010000?000000?010000?0100000000?010001?0020?0?00100000000001101100101000
	Allosaurus          001(0 1)000000001000000000000000000000000000000(0 1 2)00000(0 1 2)(0 1 2)000?0000(0 1)0(0 1 2)0100000000(0 1 2)00000100100000(0 1)(0 1)0000?00100010000100(0 1)20200101000
	Eustreptospondylus  00?100000101?10000?10111000000000???0000?0?00000011000?000010?0100?0000?100???0?010001???00?????0?1000???1?311??1??0(0 1)?00
	Torvosaurus         00?100000101010000?101110????0010??????????00000011000?0000000010000000{0 1}10000010010010?0?00?10010?1000101103111010100000
	Afrovenator         0????0???101110000?101010????001?????????????000011????0???1000000000?00000000?????????000001001??0000??0110110?101000?0
	Dubreuillosaurus    00?100?001011?0000??0?1?00??????????0010?0100000011000?000010???0?????????????11??0???????001001????????????????????0???
	Baryonyx            11021111110???1111??101??00?1110?000010001110001112110011011110010010100211001????0?????????11?02?11111111?001??1?0?1???
	Suchomimus          11021111110??011111???1011111110?100001110?10001112110011011110010(0 1)101002110011110(0 1)00002?00111002011111111?0101010001010
	Ichthyovenator      ????????????????????????????????????????????????????????????1111110111102?1110??100110?2?0011110?????????0?212?110??????
	Camarillasaurus     ???????????????????????????????????????????????10?????????????????????0???????0??1???1????0110?0??????????????????????1?
	Vallibonavenatrix   ???????????????????????????????????????????????????????????11?1?1?11??112?11?111?11??0????1?0??01????????100121???0?????
	Irritator           11?211???11?001111101?11(0 1)00110101010000000???1111121?11101?????????????12??1??111????????01??????1??????1100011(0 1)??0?????
	Spinosaurus         11121111111???11?11??????????0101?????????111111(0 1)12111110111111111111111201110111111101330111110?1??????1100011101011111
	Ceratosuchops       ?10211111??????????????111111????(0 1)(0 1)(0 1)(0 1)(0 1)(0 1)100??0001112?100???1???????????????????????0????21?011110????????????????????????

;

END;
BEGIN SCALE;
	TITLE Character_Matrix2;
	DIMENSIONS NTIME = 2;
	FORMAT DATATYPE = SCALE DATA;
	MATRIX
	Ceratosauria 199.0 94.0
	Neotetanurae 175.0 94.0
	Eustreptospondylus 166.0 157.0
	Torvosaurus 166.0 145.0
	Afrovenator 168.0 157.0
	Baryonyx  129.0 125.0
	Suchomimus 125.0 100.0
	Ichthyovenator 125.0 113.0
	Camarillasaurus 129.0 125.0
	Vallibonavenatrix 129.0 125.0
	Irritator 113.0 105.0
	Spinosaurus 100.0 94.0

;

END;
BEGIN ASSUMPTIONS;
	OPTIONS DEFTYPE = unord PolyTcount = MINSTEPS;
	TYPESET * UNTITLED   =  unord:  1- 120;

END;

BEGIN MESQUITECHARMODELS;
	ProbModelSet * UNTITLED   =  'Mk1 (est.)':  1- 120;
END;

BEGIN TREES;
	Title Trees;
	ID 01795ab8c4d32;
	LINK Taxa = Taxa;
	TRANSLATE
[0] 		1 Ceratosaurus,
[1] 		2 Allosaurus,
[2] 		3 Eustreptospondylus,
[3] 		4 Torvosaurus,
[4] 		5 Afrovenator,
[5] 		6 Dubreuillosaurus,
[6] 		7 Baryonyx,
[7] 		8 Suchomimus,
[8] 		9 Ichthyovenator,
[9] 		10 Camarillasaurus,
[10] 		11 Vallibonavenatrix,
[11] 		12 Irritator,
[12] 		13 Spinosaurus,
[13] 		14 Ceratosuchops;
	TREE 'Tree1++' = ((((3:0.187210173470773,(4,5)),(10,((8,7),(9,(11,(12,13)))))),2),1);

END;


BEGIN NOTES;

	AN C = 34  A = 0 DC = 2021.10.28.21.6.20 DM = 2021.10.28.21.6.51 ID = 017cc84bc3b14 I = _ TF = (CM Suchomimus_has_the_same_condition_as_Ceratosuchops._Originally_a_Ceratosuchops_autapomorphy.) TF = (R Barker_et_al._2021);

	AN ST = 0 C = 1  A = 0 DC = 2021.10.28.20.53.42 DM = 2021.10.28.20.53.42 ID = 017cc84031df1 I = _ TF = (CM ) ;

	AN ST = 3 C = 4  A = 0 DC = 2021.10.28.21.3.44 DM = 2021.10.28.21.3.44 ID = 017cc8495edf2 I = _ TF = (CM ) ;

	AN ST = 3 C = 16  A = 0 DC = 2021.10.28.21.5.46 DM = 2021.10.28.21.6.12 ID = 017cc84b3dd33 I = _ TF = (CM Suchomimus_has_the_same_condition_as_Ceratosuchops) TF = (R 'Barker et al. 2021 (Ceratosuchops autapomorphy)');

	AN ST = 3 C = 36  A = 0 DC = 2021.11.1.20.7.35 DM = 2021.11.1.20.7.41 ID = 017cdce656bc5 I = _ TF = (CM ) TF = (R Barker_et_al_2021);

	AN ST = 3 C = 38  A = 0 DC = 2021.11.1.20.7.50 DM = 2021.11.1.20.7.55 ID = 017cdce690ea6 I = _ TF = (CM ) TF = (R Barker_et_al_2021);

	AN ST = 1 C = 42  A = 0 DC = 2021.11.1.20.8.6 DM = 2021.11.1.20.8.11 ID = 017cdce6d0c97 I = _ TF = (CM ) TF = (R Barker_et_al_2021);

END;

Begin MESQUITE;
		MESQUITESCRIPTVERSION 2;
		TITLE AUTO;
		tell ProjectCoordinator;
		timeSaved 1651607242165;
		getEmployee #mesquite.minimal.ManageTaxa.ManageTaxa;
		tell It;
			setID 0 7287409174540310968;
		endTell;
		getEmployee #mesquite.charMatrices.ManageCharacters.ManageCharacters;
		tell It;
			setID 0 6325338132940715749;
			tell It;
				setDefaultOrder  10 5 139 13 15 16 6 7 8 0 10 127 16 128 15 21 12 18 19 130 21 127 1 133 24 25 26 30 28 95 96 32 34 33 35 36 38 39 40 41 42 50 22 59 47 97 97 29 30 124 64 59 56 98 99 58 65 97 20 122 124 147 125 66 60 69 145 71 72 143 122 73 61 62 64 133 79 80 134 102 134 137 158 86 87 88 137 138 139 140 111 124 140 98 139 123 76 150 2 80 77 81 3 82 4 146 109 146 137 138 113 145 83 138 116 145 140 124 118 143;
				attachments ;
			endTell;
			mqVersion 361;
			checksumv 0 3 3938888141 null  getNumChars 120 numChars 120 getNumTaxa 14 numTaxa 14   short true   bits 2305843009213693967   states 15   sumSquaresStatesOnly 3261.0 sumSquares -4.6116860184273864E18 longCompressibleToShort false usingShortMatrix true   NumFiles 1 NumMatrices 1;
			mqVersion;
		endTell;
		getWindow;
		tell It;
			suppress;
			setResourcesState false false 100;
			setPopoutState 300;
			setExplanationSize 0;
			setAnnotationSize 0;
			setFontIncAnnot 0;
			setFontIncExp 0;
			setSize 1920 953;
			setLocation -8 0;
			setFont SanSerif;
			setFontSize 10;
			getToolPalette;
			tell It;
			endTell;
			desuppress;
		endTell;
		getEmployee  #mesquite.minimal.ManageTaxa.ManageTaxa;
		tell It;
			showTaxa #7287409174540310968 #mesquite.lists.TaxonList.TaxonList;
			tell It;
				setTaxa #7287409174540310968;
				getWindow;
				tell It;
					useTargetValue off;
					setTargetValue ;
					newAssistant  #mesquite.lists.TaxonListCurrPartition.TaxonListCurrPartition;
					setExplanationSize 30;
					setAnnotationSize 20;
					setFontIncAnnot 0;
					setFontIncExp 0;
					setSize 1820 881;
					setLocation -8 0;
					setFont SanSerif;
					setFontSize 10;
					getToolPalette;
					tell It;
					endTell;
				endTell;
				showWindow;
				getEmployee #mesquite.lists.ColorTaxon.ColorTaxon;
				tell It;
					setColor Red;
					removeColor off;
				endTell;
				getEmployee #mesquite.lists.TaxonListAnnotPanel.TaxonListAnnotPanel;
				tell It;
					togglePanel off;
				endTell;
			endTell;
		endTell;
		getEmployee  #mesquite.trees.BasicTreeWindowCoord.BasicTreeWindowCoord;
		tell It;
			makeTreeWindow #7287409174540310968  #mesquite.trees.BasicTreeWindowMaker.BasicTreeWindowMaker;
			tell It;
				suppressEPCResponse;
				setTreeSource  #mesquite.trees.StoredTrees.StoredTrees;
				tell It;
					setTreeBlock 1;
					setTreeBlockID 01795ab8c4d32;
					toggleUseWeights off;
				endTell;
				setAssignedID 1039.1620640765095.715494337931817330;
				getTreeWindow;
				tell It;
					setExplanationSize 30;
					setAnnotationSize 20;
					setFontIncAnnot 0;
					setFontIncExp 0;
					setSize 1820 881;
					setLocation -8 0;
					setFont SanSerif;
					setFontSize 10;
					getToolPalette;
					tell It;
						setTool mesquite.trees.ConstrainNodeAge.BranchNotesToolExtra.NodeAgeConstraint;
					endTell;
					getTreeDrawCoordinator #mesquite.trees.BasicTreeDrawCoordinator.BasicTreeDrawCoordinator;
				tell It;
					suppress;
					setTreeDrawer  #mesquite.trees.SquareLineTree.SquareLineTree;
					tell It;
						setNodeLocs #mesquite.trees.NodeLocsStandard.NodeLocsStandard;
						tell It;
							branchLengthsToggle off;
							toggleScale on;
							toggleBroadScale off;
							toggleCenter on;
							toggleEven on;
							setFixedTaxonDistance 0;
						endTell;
						setEdgeWidth 4;
						showEdgeLines on;
						orientRight;
					endTell;
					setBackground White;
					setBranchColor Black;
					showNodeNumbers off;
					showBranchColors on;
					labelBranchLengths on;
					centerBrLenLabels on;
					showBrLensUnspecified on;
					showBrLenLabelsOnTerminals on;
					setBrLenLabelColor 0 0 255;
					setNumBrLenDecimals 1;
					setSelectedTaxonHighlightMode 1;
					desuppress;
					getEmployee #mesquite.trees.BasicDrawTaxonNames.BasicDrawTaxonNames;
					tell It;
						setColor Black;
						setTaxonNameStyler  #mesquite.trees.NoColorForTaxon.NoColorForTaxon;
						toggleShadePartition off;
						toggleShowFootnotes on;
						toggleNodeLabels on;
						toggleCenterNodeNames off;
						toggleShowNames on;
						namesAngle ?;
					endTell;
				endTell;
					setTreeNumber 1;
					setTree '(1:117.29999999999998<nodeAgeConstraints = ''string:66-199'' >,(2:178.29999999999995<nodeAgeConstraints = ''string:0-155'' >,((4:10.999999999999972<nodeAgeConstraints = ''string:155'' >,3:16.200000000000003<nodeAgeConstraints = ''string:154-165'' >,5:2.200000000000003<nodeAgeConstraints = ''string:165'' >):5,(10:15<nodeAgeConstraints = ''string:125-130'' >,((7:12<nodeAgeConstraints = ''string:113-125'' >,8:24.5<nodeAgeConstraints = ''string:100-125'' >):10,(((13:19.099999999999994<nodeAgeConstraints = ''string:94-100'' >,12:12.5<nodeAgeConstraints = ''string:100-113'' >):12,11:12<nodeAgeConstraints = ''string:113-125'' >):5,9:17<nodeAgeConstraints = ''string:113-125'' >):5):5)Spinosauridae:33.29999999999998):5):5);';
					setDrawingSizeMode 1;
					toggleLegendFloat on;
					toggleTextOnTree off;
					togglePrintName off;
					showWindow;
				endTell;
				desuppressEPCResponse;
				getEmployee #mesquite.trees.ColorBranches.ColorBranches;
				tell It;
					setColor Red;
					removeColor off;
				endTell;
				getEmployee #mesquite.ornamental.BranchNotes.BranchNotes;
				tell It;
					setAlwaysOn off;
				endTell;
				getEmployee #mesquite.ornamental.ColorTreeByPartition.ColorTreeByPartition;
				tell It;
					colorByPartition off;
				endTell;
				getEmployee #mesquite.ornamental.DrawTreeAssocDoubles.DrawTreeAssocDoubles;
				tell It;
					setOn on;
					toggleShow consensusFrequency;
					toggleShow posteriorProbability;
					toggleShow bootstrapFrequency;
					toggleShow consensusFrequency;
					toggleShow posteriorProbability;
					toggleShow bootstrapFrequency;
					setDigits 4;
					setThreshold ?;
					writeAsPercentage off;
					toggleCentred off;
					toggleHorizontal on;
					toggleWhiteEdges on;
					toggleShowOnTerminals on;
					setFontSize 10;
					setOffset 0  0;
				endTell;
				getEmployee #mesquite.ornamental.DrawTreeAssocStrings.DrawTreeAssocStrings;
				tell It;
					setOn on;
					toggleCentred on;
					toggleHorizontal on;
					setFontSize 10;
					setOffset 0  0;
					toggleShowOnTerminals on;
				endTell;
				getEmployee #mesquite.trees.TreeInfoValues.TreeInfoValues;
				tell It;
					panelOpen false;
				endTell;
			endTell;
		endTell;
		getEmployee  #mesquite.charMatrices.BasicDataWindowCoord.BasicDataWindowCoord;
		tell It;
			showDataWindow #6325338132940715749 #mesquite.charMatrices.BasicDataWindowMaker.BasicDataWindowMaker;
			tell It;
				getWindow;
				tell It;
					setExplanationSize 30;
					setAnnotationSize 20;
					setFontIncAnnot 0;
					setFontIncExp 0;
					setSize 1820 881;
					setLocation -8 0;
					setFont SanSerif;
					setFontSize 10;
					getToolPalette;
					tell It;
						setTool mesquite.charMatrices.BasicDataWindowMaker.BasicDataWindow.arrow;
					endTell;
					setActive;
					setTool mesquite.charMatrices.BasicDataWindowMaker.BasicDataWindow.arrow;
					colorCells  #mesquite.charMatrices.NoColor.NoColor;
					colorRowNames  #mesquite.charMatrices.TaxonGroupColor.TaxonGroupColor;
					colorColumnNames  #mesquite.charMatrices.CharGroupColor.CharGroupColor;
					colorText  #mesquite.charMatrices.NoColor.NoColor;
					setBackground White;
					toggleShowNames on;
					toggleShowTaxonNames on;
					toggleTight off;
					toggleThinRows off;
					toggleShowChanges on;
					toggleSeparateLines off;
					toggleShowStates on;
					toggleReduceCellBorders off;
					toggleAutoWCharNames on;
					toggleAutoTaxonNames off;
					toggleShowDefaultCharNames off;
					toggleConstrainCW on;
					toggleBirdsEye off;
					toggleShowPaleGrid off;
					toggleShowPaleCellColors off;
					toggleShowPaleExcluded off;
					togglePaleInapplicable on;
					togglePaleMissing off;
					toggleShowBoldCellText off;
					toggleAllowAutosize on;
					toggleColorsPanel off;
					toggleDiagonal on;
					setDiagonalHeight 413;
					toggleLinkedScrolling on;
					toggleScrollLinkedTables off;
				endTell;
				showWindow;
				getWindow;
				tell It;
					forceAutosize;
				endTell;
				getEmployee #mesquite.charMatrices.AlterData.AlterData;
				tell It;
					toggleBySubmenus off;
				endTell;
				getEmployee #mesquite.charMatrices.ColorByState.ColorByState;
				tell It;
					setStateLimit 9;
					toggleUniformMaximum on;
				endTell;
				getEmployee #mesquite.charMatrices.ColorCells.ColorCells;
				tell It;
					setColor Red;
					removeColor off;
				endTell;
				getEmployee #mesquite.categ.StateNamesEditor.StateNamesEditor;
				tell It;
					makeWindow;
					tell It;
						getTable;
						tell It;
							rowNamesWidth 605;
						endTell;
						setExplanationSize 50;
						setAnnotationSize 40;
						setFontIncAnnot 0;
						setFontIncExp 0;
						setSize 1820 841;
						setLocation -8 0;
						setFont SanSerif;
						setFontSize 10;
						getToolPalette;
						tell It;
							setTool mesquite.categ.StateNamesEditor.StateNamesWindow.ibeam;
						endTell;
						rowsAreCharacters on;
						toggleConstrainChar on;
						toggleConstrainCharNum 3;
						togglePanel on;
						toggleSummaryPanel off;
					endTell;
					showWindow;
				endTell;
				getEmployee #mesquite.categ.StateNamesStrip.StateNamesStrip;
				tell It;
					showStrip off;
				endTell;
				getEmployee #mesquite.charMatrices.AnnotPanel.AnnotPanel;
				tell It;
					togglePanel off;
				endTell;
				getEmployee #mesquite.charMatrices.CharReferenceStrip.CharReferenceStrip;
				tell It;
					showStrip off;
				endTell;
				getEmployee #mesquite.charMatrices.QuickKeySelector.QuickKeySelector;
				tell It;
					autotabOff;
				endTell;
				getEmployee #mesquite.charMatrices.SelSummaryStrip.SelSummaryStrip;
				tell It;
					showStrip off;
				endTell;
				getEmployee #mesquite.categ.SmallStateNamesEditor.SmallStateNamesEditor;
				tell It;
					panelOpen true;
				endTell;
			endTell;
		endTell;
		getEmployee  #mesquite.charMatrices.ManageCharacters.ManageCharacters;
		tell It;
			showCharacters #6325338132940715749 #mesquite.lists.CharacterList.CharacterList;
			tell It;
				setData 0;
				getWindow;
				tell It;
					useTargetValue off;
					setTargetValue ;
					newAssistant  #mesquite.lists.DefaultCharOrder.DefaultCharOrder;
					newAssistant  #mesquite.lists.CharListInclusion.CharListInclusion;
					newAssistant  #mesquite.lists.CharListPartition.CharListPartition;
					newAssistant  #mesquite.parsimony.CharListParsModels.CharListParsModels;
					getTable;
					tell It;
						rowNamesWidth 1227;
						columnWidth 1 52;
					endTell;
					setExplanationSize 30;
					setAnnotationSize 20;
					setFontIncAnnot 0;
					setFontIncExp 0;
					setSize 1820 881;
					setLocation -8 0;
					setFont SanSerif;
					setFontSize 10;
					getToolPalette;
					tell It;
						setTool mesquite.lists.CharacterList.CharacterListWindow.ibeam;
					endTell;
				endTell;
				showWindow;
				getEmployee #mesquite.lists.CharListAnnotPanel.CharListAnnotPanel;
				tell It;
					togglePanel off;
				endTell;
			endTell;
		endTell;
		endTell;
end;
